# Supplementary material for: Reducing Pervasive False-Positive Identical-by-Descent Segments Detected by Large-Scale Pedigree Analysis
Source: Mol Biol Evol. 2014 Apr 30;31(8):2212–22. doi: 10.1093/molbev/msu151 (PMC4104314; doi:10.1093/molbev/msu151)
Supplement: Supplementary Data [file supp_msu151_chr21.scorethresh.txt]

#cM_start	cM_stop	NumElts	Mean: [0.99, 1.00]	[0.98, 0.99)	[0.97, 0.98)	[0.96, 0.97)	[0.95, 0.96)	[0.94, 0.95)	[0.93, 0.94)	[0.92, 0.93)	[0.91, 0.92)	[0.90, 0.91)	[0.89, 0.90)	[0.88, 0.89)	[0.87, 0.88)	[0.86, 0.87)	[0.85, 0.86)	[0.84, 0.85)	[0.83, 0.84)	[0.82, 0.83)	[0.81, 0.82)	[0.80, 0.81)	[0.79, 0.80)	[0.78, 0.79)	[0.77, 0.78)	[0.76, 0.77)	[0.75, 0.76)	[0.74, 0.75)	[0.73, 0.74)	[0.72, 0.73)	[0.71, 0.72)	[0.70, 0.71)	[0.69, 0.70)	[0.68, 0.69)	[0.67, 0.68)	[0.66, 0.67)	[0.65, 0.66)	[0.64, 0.65)	[0.63, 0.64)	[0.62, 0.63)	[0.61, 0.62)	[0.60, 0.61)	[0.59, 0.60)	[0.58, 0.59)	[0.57, 0.58)	[0.56, 0.57)	[0.55, 0.56)	[0.54, 0.55)	[0.53, 0.54)
2.000000	2.100000	2672057	-1.0	-1.0	-1.0	-1.0	-1.0	-1.0	-1.0	-1.0	-1.0	-1.0	-1.0	-1.0	-1.0	-1.0	0.899166	0.899166	0.899166	0.899166	0.899166	0.899166	0.899166	0.899166	0.899166	0.899166	1.318944	1.318944	1.318944	1.318944	1.318944	1.318944	1.611721	1.611721	1.611721	1.611721	1.611721	1.844868	1.844868	1.844868	1.844868	2.043016	2.043016	2.043016	2.215514	2.215514	2.215514	2.366864	2.366864
2.100000	2.200000	2094976	-1.0	-1.0	-1.0	-1.0	-1.0	-1.0	-1.0	-1.0	-1.0	0.902935	0.902935	0.902935	0.902935	0.902935	0.902935	0.902935	0.902935	0.902935	1.329536	1.329536	1.329536	1.329536	1.329536	1.329536	1.63851	1.63851	1.63851	1.63851	1.882353	1.882353	1.882353	1.882353	1.882353	2.088349	2.088349	2.088349	2.267575	2.267575	2.267575	2.425759	2.425759	2.570289	2.570289	2.570289	2.702703	2.702703	2.826259
2.200000	2.300000	1685521	-1.0	-1.0	-1.0	-1.0	-1.0	-1.0	-1.0	0.896861	0.896861	0.896861	0.896861	0.896861	0.896861	0.896861	1.313244	1.313244	1.313244	1.313244	1.313244	1.611284	1.611284	1.611284	1.611284	1.848184	1.848184	1.848184	1.848184	2.046434	2.046434	2.046434	2.046434	2.222217	2.222217	2.222217	2.375954	2.375954	2.521924	2.521924	2.521924	2.65282	2.65282	2.774566	2.774566	2.887139	2.998501	2.998501	3.098712
2.300000	2.400000	1352099	-1.0	-1.0	-1.0	-1.0	-1.0	-1.0	0.933126	0.933126	0.933126	0.933126	0.933126	0.933126	1.36612	1.36612	1.36612	1.36612	1.66667	1.66667	1.66667	1.66667	1.66667	1.904761	1.904761	1.904761	2.111117	2.111117	2.111117	2.111117	2.292264	2.292264	2.292264	2.452115	2.452115	2.452115	2.596415	2.596415	2.729892	2.729892	2.729892	2.853437	2.970297	2.970297	3.079715	3.079715	3.181497	3.181497	3.278689
2.400000	2.500000	1047104	-1.0	-1.0	-1.0	-1.0	-1.0	0.894855	0.894855	0.894855	0.894855	0.894855	1.318504	1.318504	1.318504	1.633988	1.633988	1.633988	1.633988	1.633988	1.880141	1.880141	1.880141	1.880141	2.089552	2.089552	2.273765	2.273765	2.273765	2.440383	2.440383	2.590084	2.590084	2.590084	2.727273	2.727273	2.8593	2.8593	2.8593	2.978723	3.093328	3.093328	3.093328	3.200621	3.200621	3.401361	3.401361	3.495307	3.495307
2.500000	2.600000	845024	-1.0	-1.0	-1.0	-1.0	0.892857	0.892857	0.892857	0.892857	1.298701	1.298701	1.298701	1.298701	1.593625	1.593625	1.593625	1.832277	1.832277	1.832277	2.038217	2.038217	2.038217	2.2187	2.2187	2.2187	2.385206	2.385206	2.535414	2.535414	2.535414	2.535414	2.672948	2.672948	2.799659	2.799659	2.918862	3.030303	3.030303	3.136309	3.136309	3.136309	3.333329	3.333329	3.429031	3.429031	3.515625	3.600978	3.683904
2.600000	2.700000	689398	-1.0	-1.0	-1.0	-1.0	0.849257	0.849257	0.849257	1.260022	1.260022	1.260022	1.568627	1.568627	1.568627	1.813111	1.813111	1.813111	1.813111	2.020202	2.020202	2.020202	2.206742	2.206742	2.371176	2.371176	2.523042	2.523042	2.523042	2.662412	2.662412	2.662412	2.790239	2.916033	2.916033	3.030303	3.140091	3.140091	3.140091	3.243842	3.243842	3.340934	3.340934	3.435115	3.527721	3.614458	3.703698	3.783236	3.864738
2.700000	2.800000	537319	-1.0	-1.0	-1.0	0.831848	0.831848	0.831848	1.237844	1.237844	1.237844	1.528513	1.528513	1.528513	1.528513	1.769912	1.769912	1.981599	1.981599	2.164497	2.164497	2.164497	2.330424	2.330424	2.330424	2.482924	2.482924	2.624672	2.624672	2.754821	2.754821	2.876792	2.876792	2.990654	2.990654	3.098456	3.098456	3.202336	3.202336	3.30033	3.397022	3.489103	3.489103	3.663004	3.663004	3.663004	3.745318	3.826782	3.904555
2.800000	2.900000	459995	-1.0	-1.0	0.818714	0.818714	0.818714	1.192411	1.192411	1.192411	1.476015	1.713797	1.713797	1.713797	1.914409	1.914409	1.914409	2.096431	2.096431	2.096431	2.258469	2.406733	2.406733	2.406733	2.542706	2.542706	2.67077	2.67077	2.67077	2.790698	2.905383	3.015622	3.015622	3.120567	3.120567	3.120567	3.217158	3.310966	3.399845	3.399845	3.399845	3.569711	3.569711	3.733333	3.733333	3.809528	3.885012	3.885012	4.031674
2.900000	3.000000	369723	-1.0	-1.0	0.794597	0.794597	1.177537	1.177537	1.177537	1.466053	1.466053	1.466053	1.70006	1.70006	1.904768	1.904768	1.904768	2.092676	2.092676	2.255639	2.255639	2.405503	2.405503	2.544526	2.544526	2.672289	2.672289	2.913759	2.913759	2.913759	2.913759	3.021978	3.021978	3.125	3.125	3.321033	3.321033	3.321033	3.414191	3.503914	3.672659	3.672659	3.752345	3.752345	3.830036	3.905447	4.122239	4.122239	4.122239
3.000000	3.100000	319573	-1.0	-1.0	-1.0	-1.0	0.761421	0.761421	0.761421	1.420118	1.420118	1.420118	1.654496	1.862631	1.862631	1.862631	1.862631	2.048853	2.208427	2.208427	2.362205	2.362205	2.362205	2.50089	2.50089	2.630586	2.753873	2.866242	2.981651	2.981651	2.981651	2.981651	3.087196	3.2837	3.2837	3.2837	3.2837	3.374481	3.467305	3.552255	3.719912	3.719912	3.79241	3.874409	3.874409	4.025773	4.097946	4.17124	4.240878
3.100000	3.200000	246662	-1.0	-1.0	-1.0	0.677311	1.066667	1.066667	1.333334	1.333334	1.333334	1.567661	1.768708	1.768708	1.949322	1.949322	1.949322	2.257492	2.257492	2.395616	2.395616	2.655292	2.655292	2.655292	2.655292	2.886411	2.886411	2.886411	2.886411	3.099174	3.099174	3.194448	3.194448	3.380282	3.380282	3.380282	3.465856	3.549634	3.710575	3.710575	3.710575	3.864738	3.864738	4.012346	4.012346	4.081633	4.224844	4.224844	4.224844
3.200000	3.300000	181896	-1.0	-1.0	-1.0	-1.0	0.9887	0.9887	1.246105	1.246105	1.457199	1.821494	1.821494	1.975309	1.975309	2.130898	2.130898	2.26824	2.400734	2.52594	2.649007	2.649007	2.649007	2.763389	2.763389	2.968613	2.968613	2.968613	3.0722	3.0722	3.0722	3.258841	3.350785	3.350785	3.522505	3.522505	3.600978	3.680552	3.761755	3.761755	3.913491	3.987024	3.987024	3.987024	3.987024	4.060439	4.200539	4.271545	4.53074
3.300000	3.400000	143249	-1.0	0.622223	0.957354	0.957354	0.957354	1.216862	1.426718	1.621359	1.787306	1.941748	2.086163	2.086163	2.086163	2.231151	2.361275	2.361275	2.488198	2.488198	2.717223	2.717223	2.717223	2.934612	2.934612	2.934612	2.934612	3.034901	3.127788	3.222553	3.222553	3.313127	3.495146	3.495146	3.57599	3.657984	3.657984	3.657984	3.73751	3.813559	3.961132	3.961132	4.034582	4.172737	4.172737	4.374061	4.439823	4.439823	4.634013
3.400000	3.500000	112500	-1.0	0.590623	0.590623	1.13798	1.341723	1.341723	1.515148	1.689899	1.689899	1.837672	2.111324	2.111324	2.111324	2.232558	2.232558	2.472653	2.472653	2.58184	2.695692	2.80546	2.909554	2.909554	3.015489	3.015489	3.015489	3.207633	3.298351	3.298351	3.387661	3.387661	3.387661	3.552398	3.710689	3.790183	3.790183	3.790183	3.867679	3.944773	3.944773	3.944773	4.230635	4.366812	4.366812	4.366812	4.503511	4.503511	4.567418
3.500000	3.600000	90881	-1.0	0.542006	0.851427	1.081081	1.275914	1.453393	1.453393	1.613498	1.760563	1.902884	2.038505	2.038505	2.168522	2.408118	2.518363	2.518363	2.518363	2.742069	2.742069	2.742069	2.842932	3.047623	3.047623	3.143089	3.143089	3.238866	3.238866	3.333333	3.41881	3.598201	3.598201	3.676214	3.676214	3.834808	3.834808	3.834808	3.906977	4.129032	4.129032	4.270717	4.270717	4.270717	4.410143	4.410143	4.473684	4.602665	4.797175
3.600000	3.700000	69816	-1.0	0.535475	1.013945	1.013945	1.190476	1.504471	1.661246	1.661246	1.797573	1.917808	2.159241	2.159241	2.159241	2.284264	2.5	2.5	2.711637	2.711637	2.807976	2.807976	2.913458	3.010753	3.010753	3.2	3.2	3.290039	3.381646	3.381646	3.550296	3.550296	3.550296	3.632798	3.942656	3.942656	3.942656	3.942656	3.942656	4.088358	4.088358	4.242418	4.242418	4.242418	4.455048	4.455048	4.594921	4.594921	4.719764
3.700000	3.800000	62745	-1.0	0.738916	0.951145	1.120999	1.437126	1.569507	1.569507	1.70697	1.963993	1.963993	2.079723	2.296372	2.296372	2.505597	2.505597	2.692778	2.692778	2.889355	2.981284	2.981284	2.981284	2.981284	2.981284	3.171642	3.171642	3.34944	3.34944	3.521779	3.680982	3.763445	3.763445	3.841385	3.841385	3.841385	3.841385	3.988604	4.340787	4.340787	4.340787	4.340787	4.407713	4.407713	4.407713	4.479578	4.684685	4.684685	4.888101
3.800000	3.900000	49504	0.463884	0.463884	0.733496	1.117764	1.401669	1.401669	1.899827	1.899827	1.899827	1.899827	2.119662	2.119662	2.430134	2.430134	2.533646	2.626642	2.726146	2.726146	2.726146	2.922985	3.026482	3.026482	3.026482	3.113371	3.289051	3.289051	3.460838	3.460838	3.538175	3.538175	3.935599	3.935599	3.935599	3.935599	4.093571	4.093571	4.170497	4.24072	4.309021	4.309021	4.388341	4.531802	4.60059	4.674041	4.806045	4.871542	4.941369
3.900000	4.000000	44682	-1.0	0.666667	1.020408	1.020408	1.294502	1.419698	1.539373	1.779168	1.888883	1.994018	2.205624	2.205624	2.205624	2.390707	2.578269	2.679279	2.679279	3.040412	3.040412	3.040412	3.040412	3.040412	3.298815	3.298815	3.469641	3.469641	3.469641	3.556772	3.802939	3.802939	3.802939	3.88232	3.88232	4.112554	4.112554	4.112554	4.112554	4.408353	4.408353	4.478147	4.549218	4.549218	4.745373	4.745373	4.745373	4.812691	5.092587
4.000000	4.100000	34041	-1.0	-1.0	1.02843	1.02843	1.02843	1.154957	1.686913	1.783729	1.783729	1.783729	2.23928	2.23928	2.419837	2.780823	2.780823	2.780823	2.780823	2.780823	2.780823	3.035507	3.035507	3.125	3.125	3.372799	3.372799	3.452384	3.452384	3.616356	3.616356	3.849514	3.849514	3.849514	4.07651	4.07651	4.234372	4.304732	4.304732	4.384134	4.456174	4.671413	4.671413	4.671413	4.671413	4.671413	4.671413	5.109184	5.109184
4.100000	4.200000	26357	0.315955	0.836551	0.963855	1.368162	1.550391	1.550391	1.998405	1.998405	1.998405	2.32288	2.32288	2.408483	2.491103	2.744153	2.826272	3.082502	3.082502	3.082502	3.082502	3.160667	3.160667	3.235014	3.481478	3.481478	3.481478	3.559322	3.559322	3.625189	3.931928	3.931928	3.931928	4.162999	4.162999	4.162999	4.162999	4.162999	4.474273	4.474273	4.474273	4.620462	4.620462	4.766269	4.766269	4.841059	4.841059	4.841059	4.971985
4.200000	4.300000	21682	0.489169	0.979192	1.182561	1.265405	1.437912	1.697535	1.853458	1.853458	1.925391	2.308326	2.615694	2.615694	2.615694	2.772006	2.772006	2.772006	2.849003	3.005008	3.244496	3.244496	3.323563	3.323563	3.568075	3.568075	3.568075	3.568075	3.568075	3.876652	3.876652	3.876652	3.876652	3.959814	4.047838	4.205214	4.205214	4.205214	4.282899	4.589585	4.589585	4.805721	4.805721	4.805721	5.042017	5.042017	5.042017	5.042017	5.444442
4.300000	4.400000	19020	0.429646	0.429646	0.910747	1.089551	1.621274	1.827243	1.894609	2.033178	2.033178	2.033178	2.189376	2.34051	2.719499	2.719499	3.016115	3.016115	3.016115	3.016115	3.180017	3.180017	3.354292	3.354292	3.354292	3.354292	3.765816	3.765816	3.854664	3.854664	3.937267	3.937267	3.937267	3.937267	3.937267	4.545455	4.545455	4.545455	4.545455	4.545455	4.796603	4.796603	4.796603	4.796603	4.796603	4.870263	5.202531	5.202531	5.514706
4.400000	4.500000	15548	0.644123	0.748363	1.369863	1.577287	1.577287	1.638502	1.712151	1.90306	2.02952	2.285338	2.285338	2.429627	2.429627	2.724177	2.724177	2.861234	3.093328	3.093328	3.093328	3.406321	3.406321	3.406321	3.48535	3.48535	3.48535	3.48535	3.725116	3.825925	3.986365	3.986365	3.986365	4.141146	4.298455	4.298455	4.298455	4.298455	4.545455	4.545455	4.545455	4.723806	4.723806	4.805492	5.136102	5.136102	5.136102	5.136102	5.28999
4.500000	4.600000	13023	0.402299	0.815217	1.212124	1.212124	1.750377	1.750377	1.975851	2.162562	2.281093	2.486399	2.486399	2.486399	2.546296	2.762572	2.762572	3.053435	3.132973	3.132973	3.209333	3.209333	3.209333	3.503346	3.503346	3.503346	3.59753	3.672788	3.984919	3.984919	3.984919	4.234528	4.234528	4.234528	4.310865	4.310865	4.550155	4.550155	4.550155	4.550155	4.795674	4.795674	4.795674	4.795674	4.795674	4.795674	4.795674	4.795674	5.296208
4.600000	4.700000	10318	0.583261	0.919165	1.371745	1.442308	1.764706	1.764706	1.94379	2.005731	2.126204	2.673797	2.673797	2.737382	2.737382	3.035939	3.099238	3.099238	3.421631	3.421631	3.421631	3.421631	3.49794	3.49794	3.657984	3.657984	3.657984	3.741763	4.072679	4.153244	4.153244	4.153244	4.153244	4.153244	4.153244	4.245551	4.245551	4.66009	4.66009	5.018537	5.018537	5.018537	5.018537	5.018537	5.211556	5.211556	5.451079	5.451079	5.451079
4.700000	4.800000	9973	0.736648	0.945629	1.382716	1.382716	1.738158	1.927195	2.339179	2.339179	2.339179	2.339179	2.403433	2.714699	2.714699	2.783046	3.271986	3.271986	3.343785	3.343785	3.343785	3.343785	3.573752	3.573752	3.573752	3.573752	3.573752	3.735356	3.807549	3.967328	4.148148	4.148148	4.248366	4.248366	4.248366	4.319249	4.319249	4.518828	4.518828	4.518828	4.518828	4.875543	5.043341	5.140562	5.140562	5.140562	5.140562	5.140562	5.140562
4.800000	4.900000	7437	0.56444	1.170732	1.386664	1.689189	1.689189	2.025954	2.06718	2.487562	2.946218	2.946218	2.946218	2.946218	2.946218	2.946218	2.946218	3.015717	3.231598	3.231598	3.231598	3.878791	3.878791	3.878791	3.878791	3.878791	3.878791	3.878791	4.157222	4.427282	4.427282	4.427282	4.427282	4.427282	4.621438	4.621438	4.621438	4.621438	4.970538	4.970538	4.970538	4.970538	5.35876	5.35876	5.35876	5.35876	5.35876	5.35876	5.35876
4.900000	5.000000	6148	0.628931	1.066667	1.422222	1.527297	1.814516	2.19918	2.19918	2.35231	2.52525	2.70514	2.70514	3.046458	3.109818	3.109818	3.109818	3.397025	3.397025	3.397025	3.62992	3.703704	3.703704	4.057971	4.057971	4.057971	4.152824	4.152824	4.152824	4.422761	4.422761	4.422761	4.518911	4.518911	4.518911	4.617834	4.617834	4.814004	5.043693	5.043693	5.043693	5.18732	5.314572	5.314572	5.314572	5.314572	5.44518	5.527638	5.527638
5.000000	5.100000	5993	0.518135	1.130774	1.30719	1.594331	2.152704	2.152704	2.395836	2.465878	2.767056	2.767056	2.882483	3.478261	3.478261	3.478261	3.478261	3.478261	3.478261	3.478261	3.755869	3.755869	3.755869	3.755869	4.060432	4.060432	4.060432	4.060432	4.060432	4.155042	4.155042	4.155042	4.244424	4.860576	4.860576	4.860576	4.860576	4.860576	4.860576	4.860576	5.263158	5.263158	5.263158	5.263158	5.263158	5.642171	5.642171	5.642171	5.642171
5.100000	5.200000	4643	0.716295	0.852654	1.475775	1.757372	1.83704	2.139914	2.617583	2.617583	2.617583	2.666669	2.666669	3.374778	3.374778	3.374778	3.456221	3.456221	3.550971	3.943318	4.027781	4.027781	4.118407	4.118407	4.118407	4.118407	4.357294	4.357294	4.357294	4.460967	4.584879	4.584879	4.584879	4.709217	4.709217	4.709217	4.709217	4.709217	4.709217	4.709217	4.709217	4.923685	4.923685	4.923685	5.678833	5.678833	6.14916	6.14916	6.14916
5.200000	5.300000	4387	0.649614	1.154398	1.449272	2.075844	2.075844	2.17172	2.17172	2.217457	2.651145	2.651145	3.111107	3.111107	3.538701	3.538701	3.538701	3.538701	3.538701	3.538701	3.538701	3.538701	3.538701	3.935599	4.043321	4.043321	4.043321	4.649326	4.649326	4.649326	4.649326	4.649326	4.649326	4.649326	4.649326	4.73343	4.846684	4.846684	4.846684	4.846684	4.846684	4.846684	4.846684	4.846684	4.966887	5.470397	5.470397	5.470397	5.85877
5.300000	5.400000	3672	0.977517	1.071811	1.465201	1.669542	1.741884	2.207506	2.207506	2.207506	2.726848	3.110636	3.110636	3.110636	3.110636	3.110636	3.110636	3.747948	3.747948	3.747948	3.747948	3.835982	3.949731	3.949731	3.949731	3.949731	4.287245	4.287245	4.413148	4.413148	4.413148	4.413148	4.716713	4.716713	4.716713	4.716713	4.84385	4.84385	4.84385	4.84385	4.84385	4.84385	5.141176	5.344789	5.344789	5.344789	5.344789	5.344789	5.344789
5.400000	5.500000	3871	0.967458	1.304962	1.604278	1.892045	2.307692	2.307692	2.307692	2.307692	2.572181	2.904044	2.904044	3.265306	3.265306	3.877071	3.877071	3.877071	3.877071	3.877071	3.877071	3.877071	3.877071	3.877071	3.877071	4.263898	4.263898	4.263898	4.263898	4.263898	4.263898	4.707167	4.707167	4.707167	4.707167	5.024766	5.024766	5.024766	5.024766	5.024766	5.024766	5.024766	5.024766	5.024766	5.024766	5.932762	5.932762	5.932762	5.932762
5.500000	5.600000	3047	0.851064	1.250599	1.843318	2.090206	2.676399	2.676399	2.676399	2.873566	2.873566	3.003813	3.003813	3.003813	3.003813	3.060957	3.060957	3.460397	3.839445	3.839445	3.839445	3.839445	3.938421	3.938421	3.938421	3.938421	3.938421	3.938421	3.938421	4.188743	4.393263	4.393263	4.393263	4.393263	4.393263	4.393263	4.603436	5.034507	5.034507	5.034507	5.034507	5.034507	5.034507	5.034507	5.034507	5.034507	5.034507	5.034507	5.034507
5.600000	5.700000	2981	0.848356	1.087801	1.254771	1.701011	2.064362	2.110068	2.329613	2.629273	2.849006	3.044872	3.044872	3.044872	3.277374	3.277374	3.811018	3.811018	3.811018	3.811018	3.811018	3.811018	3.811018	4.173913	4.173913	4.173913	4.173913	4.173913	4.410254	4.410254	4.536245	4.536245	4.735299	4.735299	4.735299	4.735299	4.735299	4.933196	5.188679	5.188679	5.188679	5.188679	5.188679	5.188679	5.188679	5.898994	5.898994	5.898994	5.898994
5.700000	5.800000	2721	0.458716	1.323879	1.994626	1.994626	1.994626	2.59434	2.59434	2.7833	2.894136	2.894136	3.752004	3.752004	3.752004	3.752004	3.968254	3.968254	3.968254	3.968254	3.968254	3.968254	3.968254	3.968254	3.968254	4.457956	4.457956	4.457956	4.626473	4.626473	4.626473	4.626473	4.626473	4.626473	5.305654	5.305654	5.305654	5.305654	5.797105	5.797105	5.797105	5.797105	5.797105	5.797105	5.797105	5.797105	5.797105	5.797105	5.797105
5.800000	5.900000	2403	0.979085	1.260604	1.55902	1.822914	2.339185	2.435996	2.489627	2.489627	2.850875	2.996255	3.071017	3.071017	3.545052	3.545052	3.545052	3.545052	4.214166	4.537524	4.537524	4.537524	4.537524	4.537524	4.537524	4.537524	4.537524	4.537524	4.537524	5.276845	5.276845	5.276845	5.276845	5.276845	5.276845	5.276845	5.276845	5.276845	5.276845	5.276845	5.276845	5.276845	5.924413	5.924413	5.924413	5.924413	5.924413	5.924413	5.924413
5.900000	6.000000	2275	0.746269	1.106195	1.449273	1.671146	1.956358	2.766255	2.766255	3.167535	3.47481	3.47481	3.47481	3.47481	3.47481	3.47481	3.697837	3.697837	4.020471	4.244373	4.244373	4.244373	4.244373	4.244373	4.454019	4.629632	4.629632	4.629632	4.629632	4.629632	4.920213	4.920213	4.920213	4.920213	4.920213	4.920213	4.920213	5.97907	5.97907	5.97907	5.97907	5.97907	5.97907	5.97907	5.97907	5.97907	5.97907	5.97907	5.97907
6.000000	6.100000	2145	1.060695	1.605406	1.605406	2.22387	2.573312	2.573312	2.573312	2.919708	3.276499	3.369967	3.369967	3.369967	3.369967	3.369967	3.369967	3.652972	3.943543	3.943543	3.943543	3.943543	3.943543	4.125286	4.741688	4.741688	4.741688	4.741688	4.741688	4.741688	4.741688	5.122652	5.122652	5.122652	5.122652	5.122652	5.869173	5.869173	5.869173	6.483436	6.483436	6.483436	6.483436	6.483436	6.483436	6.483436	6.483436	6.483436	6.483436
6.100000	6.200000	1680	0.907912	1.399303	1.812868	2.061401	2.137605	2.137605	2.342701	3.146256	3.146256	3.345283	3.345283	3.345283	3.345283	3.345283	3.345283	3.345283	4.297849	4.297849	4.297849	4.297849	4.297849	4.815779	4.815779	4.815779	4.815779	4.815779	4.815779	4.815779	4.815779	4.815779	4.815779	5.382178	5.382178	5.382178	5.382178	5.382178	5.382178	5.382178	5.382178	5.382178	5.382178	5.382178	5.382178	5.382178	5.382178	5.382178	5.382178
6.200000	6.300000	1706	0.622606	1.454065	1.864799	2.094241	2.646313	2.646313	2.646313	3.488652	3.488652	3.488652	3.488652	3.673889	3.673889	3.673889	3.673889	3.673889	3.673889	4.201295	4.201295	4.201295	4.201295	4.201295	4.358971	4.358971	4.358971	4.358971	4.358971	4.358971	4.358971	5.109034	5.109034	5.109034	5.109034	5.109034	5.109034	5.109034	5.109034	5.109034	5.109034	5.109034	5.699952	5.699952	5.699952	5.699952	6.968761	6.968761	6.968761
6.300000	6.400000	1560	0.829064	1.422347	2.079002	2.079002	2.251593	2.574526	2.699899	2.955665	3.221613	3.707587	3.707587	3.707587	3.707587	3.707587	3.847503	3.847503	3.847503	3.847503	3.847503	4.05577	4.05577	4.648321	4.648321	4.648321	4.648321	4.648321	4.648321	4.648321	4.648321	4.648321	4.648321	5.106684	5.106684	5.106684	5.106684	5.106684	5.106684	5.106684	5.106684	5.106684	5.106684	5.106684	5.106684	5.106684	5.106684	5.106684	5.106684
6.400000	6.500000	1385	1.137356	1.517304	2.08203	2.175924	2.446853	2.588587	3.051641	3.051641	3.051641	3.051641	3.26198	3.26198	3.615329	3.615329	3.615329	3.615329	4.061116	4.337456	4.337456	4.337456	4.869681	4.869681	4.869681	4.869681	4.869681	4.869681	4.869681	4.869681	4.869681	5.462446	5.462446	5.462446	5.462446	5.462446	5.462446	5.462446	5.462446	5.462446	5.462446	5.462446	5.462446	5.462446	5.462446	5.462446	5.462446	5.462446	5.462446
6.500000	6.600000	1279	0.686845	1.347604	1.927086	2.114874	2.216539	2.216539	3.203864	3.508775	3.508775	3.508775	3.667597	3.667597	3.667597	3.667597	3.96348	3.96348	3.96348	3.96348	3.96348	3.96348	3.96348	3.96348	3.96348	4.811391	4.811391	4.811391	4.811391	4.811391	4.811391	4.811391	5.69395	5.69395	5.69395	5.69395	5.69395	5.69395	5.69395	5.69395	5.69395	5.69395	5.69395	5.69395	5.69395	5.69395	5.69395	5.69395	5.69395
6.600000	6.700000	1300	0.883764	1.452691	2.057613	2.348066	2.348066	2.690058	2.690058	2.690058	3.666885	3.666885	3.666885	3.84483	3.84483	3.84483	3.84483	3.84483	3.84483	4.244032	4.244032	4.244032	4.244032	4.244032	4.244032	4.244032	4.244032	5.13245	5.13245	5.13245	5.13245	5.13245	5.13245	5.13245	5.13245	5.13245	5.13245	5.13245	5.13245	5.13245	5.13245	5.13245	5.13245	5.13245	5.50861	5.50861	5.50861	5.50861	5.50861
6.700000	6.800000	1355	1.141553	1.257017	2.717546	3.026255	3.026255	3.026255	3.026255	3.528437	3.528437	3.528437	4.234969	4.234969	4.234969	4.234969	4.234969	4.234969	4.234969	4.234969	4.234969	4.234969	4.234969	4.234969	4.234969	4.234969	4.234969	5.244256	5.244256	5.244256	5.244256	5.244256	5.244256	5.244256	5.244256	5.244256	5.244256	5.244256	5.244256	5.244256	5.244256	5.244256	5.244256	5.244256	5.244256	5.244256	5.244256	6.010932	6.010932
6.800000	6.900000	1175	1.266968	1.727447	1.880051	2.176871	2.698716	3.316543	3.316543	3.316543	3.316543	3.316543	4.060914	4.060914	4.060914	4.060914	4.771502	4.771502	4.771502	4.771502	5.290323	5.290323	5.290323	5.290323	5.290323	5.290323	5.290323	5.290323	5.290323	5.290323	5.290323	5.290323	5.290323	5.290323	5.290323	5.290323	5.290323	5.290323	5.290323	5.290323	5.290323	5.290323	5.290323	5.290323	5.290323	5.290323	5.290323	5.290323	5.290323
6.900000	7.000000	1184	1.47176	1.94216	2.217877	2.217877	2.352941	2.352941	2.352941	3.241132	3.241132	3.375531	3.375531	3.375531	3.886774	3.886774	3.886774	3.886774	3.886774	3.886774	3.886774	3.886774	3.886774	4.301075	4.301075	4.301075	4.301075	4.523107	4.523107	4.523107	4.523107	4.523107	4.523107	4.523107	4.523107	4.928402	5.555559	5.555559	5.555559	5.555559	5.555559	5.555559	5.555559	5.555559	5.555559	5.555559	5.555559	5.555559	5.555559
7.000000	7.100000	946	1.0744	1.754384	2.030674	2.389348	2.389348	2.453196	2.989186	2.989186	3.330606	3.330606	4.026846	4.026846	4.026846	4.026846	4.026846	4.026846	4.026846	4.026846	4.026846	4.026846	6.319793	6.319793	6.319793	6.319793	6.319793	6.319793	6.319793	6.319793	6.319793	6.319793	6.319793	6.319793	6.319793	6.319793	6.319793	6.319793	6.319793	6.319793	6.319793	6.319793	6.319793	6.319793	6.319793	6.319793	6.319793	6.319793	6.319793
7.100000	7.200000	858	1.037485	1.307192	1.657847	3.870499	3.870499	3.870499	3.870499	3.870499	4.577689	4.577689	4.577689	4.577689	4.577689	4.577689	4.577689	4.577689	4.577689	4.577689	4.577689	4.577689	4.577689	4.577689	4.577689	4.577689	4.577689	4.577689	4.577689	4.577689	4.577689	4.577689	4.577689	4.577689	4.577689	4.577689	4.577689	5.752758	5.752758	5.752758	5.752758	5.752758	5.752758	5.752758	5.752758	5.752758	5.752758	5.752758	5.752758
7.200000	7.300000	769	1.109686	2.614377	2.614377	2.614377	3.264095	3.694268	3.694268	3.694268	3.694268	3.694268	3.694268	3.694268	3.694268	3.694268	3.850388	3.850388	3.850388	3.850388	3.850388	4.232802	4.232802	4.232802	4.232802	4.232802	4.232802	4.232802	4.232802	4.232802	4.232802	4.232802	4.232802	4.232802	4.232802	4.232802	4.232802	4.232802	4.633782	4.633782	4.633782	4.633782	4.633782	4.633782	4.633782	4.633782	4.633782	5.576438	5.576438
7.300000	7.400000	784	1.372032	1.372032	2.755697	2.755697	2.755697	2.755697	3.510919	3.510919	3.510919	3.510919	3.510919	3.510919	3.510919	3.510919	3.510919	3.510919	3.510919	3.820932	3.820932	3.820932	3.820932	5.461394	5.461394	5.461394	5.461394	5.461394	5.461394	5.461394	5.461394	5.461394	5.461394	5.461394	5.461394	5.461394	5.461394	5.461394	5.461394	5.461394	5.461394	5.461394	5.461394	5.461394	5.461394	5.461394	5.461394	5.980482	5.980482
7.400000	7.500000	676	1.409621	2.294894	2.294894	2.294894	4.823846	4.823846	4.823846	4.823846	4.823846	4.823846	4.823846	4.823846	4.823846	4.823846	4.823846	4.823846	4.823846	4.823846	4.823846	4.823846	4.823846	4.823846	4.823846	4.823846	4.823846	4.823846	4.823846	4.823846	4.823846	4.823846	4.823846	4.823846	4.823846	4.823846	4.823846	4.823846	4.823846	4.823846	4.823846	4.823846	4.823846	4.823846	4.823846	4.823846	4.823846	4.823846	6.551077
7.500000	7.600000	661	1.394422	2.232857	2.232857	2.26716	2.35732	2.925216	3.553925	3.553925	3.553925	3.553925	3.553925	3.553925	3.553925	3.723724	3.723724	3.723724	3.723724	3.723724	3.723724	3.723724	3.723724	3.723724	3.723724	3.723724	4.108194	4.108194	4.108194	4.108194	4.681195	4.681195	4.681195	4.681195	4.681195	4.681195	4.681195	4.681195	4.681195	4.681195	4.681195	4.681195	4.681195	4.681195	4.681195	4.681195	4.681195	4.681195	4.681195
7.600000	7.700000	664	1.236653	1.815088	1.872661	2.888504	2.888504	2.888504	3.222749	3.456793	3.456793	3.456793	3.456793	3.456793	4.428902	4.428902	4.428902	4.428902	4.428902	4.428902	4.428902	4.428902	4.428902	4.428902	4.428902	4.428902	4.428902	4.643769	4.643769	4.643769	4.643769	4.643769	4.643769	4.643769	4.643769	4.643769	4.643769	4.643769	4.643769	4.643769	4.643769	4.643769	4.643769	4.643769	4.643769	4.643769	4.643769	4.643769	4.643769
7.700000	7.800000	593	1.492537	2.639216	2.822117	3.075529	3.075529	3.201504	3.201504	3.201504	3.580686	3.580686	4.527855	4.527855	4.527855	4.527855	4.527855	4.527855	4.527855	4.527855	4.527855	4.527855	4.527855	4.527855	4.527855	4.527855	4.527855	4.527855	4.527855	4.527855	4.527855	4.527855	4.527855	4.527855	4.527855	4.527855	4.527855	4.527855	4.527855	4.527855	4.527855	4.527855	4.527855	4.527855	4.527855	4.527855	4.527855	4.527855	4.787549
7.800000	7.900000	519	1.503517	2.142052	2.42364	2.42364	3.295312	3.295312	3.295312	3.295312	3.295312	3.295312	3.295312	3.427173	3.427173	3.427173	3.427173	3.427173	3.427173	3.427173	3.427173	3.427173	3.427173	3.427173	3.427173	3.427173	3.427173	3.427173	4.163809	4.163809	4.163809	4.163809	4.163809	4.163809	4.163809	4.163809	4.163809	5.038406	5.038406	5.038406	6.032907	6.032907	6.032907	6.032907	6.032907	6.032907	6.032907	6.032907	6.032907
7.900000	8.000000	493	1.212119	2.384106	2.482272	2.599948	3.564128	3.564128	4.082826	4.082826	4.082826	4.082826	4.082826	4.082826	4.082826	4.082826	4.082826	4.082826	4.082826	4.082826	4.082826	4.082826	4.082826	4.082826	4.082826	4.082826	4.082826	4.082826	4.424511	4.424511	4.424511	4.424511	4.424511	5.025997	5.025997	5.025997	5.025997	5.025997	5.025997	5.025997	5.025997	5.025997	5.025997	5.025997	5.025997	5.025997	5.025997	5.025997	5.025997
8.000000	8.100000	567	1.328168	1.89915	1.89915	2.095931	3.89422	3.89422	3.89422	3.89422	4.597698	4.597698	4.597698	4.597698	4.597698	4.597698	4.597698	4.597698	4.597698	4.597698	4.597698	4.597698	4.597698	4.597698	4.597698	5.664875	5.664875	5.664875	5.664875	5.664875	5.664875	5.664875	5.664875	5.664875	5.664875	5.664875	5.664875	5.664875	5.664875	5.664875	5.664875	5.664875	5.664875	5.664875	5.664875	5.664875	5.664875	5.664875	5.664875
8.100000	8.200000	453	1.990047	2.669594	2.669594	3.105701	3.105701	3.105701	3.105701	3.105701	3.105701	3.105701	3.155287	3.155287	3.256493	3.256493	3.256493	4.531802	4.531802	4.531802	4.531802	4.531802	4.531802	5.049594	5.049594	5.049594	5.049594	5.049594	5.049594	5.049594	5.049594	5.049594	5.049594	5.049594	5.049594	5.049594	5.049594	5.049594	5.049594	5.049594	5.049594	5.049594	5.049594	5.049594	5.049594	5.049594	5.049594	5.049594	5.049594
8.200000	8.300000	444	1.765768	1.964338	2.512724	2.512724	3.242995	3.575852	3.575852	3.575852	3.575852	3.575852	3.575852	3.575852	3.575852	3.575852	3.67706	3.67706	3.67706	3.67706	3.67706	3.67706	3.67706	3.67706	3.67706	3.67706	3.67706	3.67706	3.67706	3.67706	5.594406	5.594406	5.594406	5.594406	5.594406	5.594406	5.594406	5.594406	5.594406	5.594406	5.594406	5.594406	5.594406	5.594406	5.594406	5.594406	5.594406	5.594406	5.594406
8.300000	8.400000	395	1.818182	2.360185	2.360185	2.448085	3.043754	3.043754	4.432927	4.432927	4.432927	4.432927	4.432927	4.432927	4.432927	4.432927	4.432927	4.432927	4.432927	4.432927	4.432927	4.432927	4.432927	4.432927	4.432927	4.432927	4.432927	4.432927	4.432927	4.432927	4.432927	4.432927	5.846948	5.846948	5.846948	5.846948	5.846948	5.846948	5.846948	5.846948	5.846948	5.846948	5.846948	5.846948	5.846948	5.846948	5.846948	5.846948	5.846948
8.400000	8.500000	407	1.557093	1.557093	2.300092	3.137253	3.137253	3.921567	3.921567	3.921567	3.921567	3.921567	3.921567	4.101723	4.101723	4.101723	4.101723	4.101723	4.101723	4.852686	4.852686	4.852686	4.852686	4.852686	4.852686	4.852686	4.852686	4.852686	4.852686	4.852686	4.852686	4.852686	4.852686	4.852686	4.852686	4.852686	4.852686	4.852686	4.852686	4.852686	4.852686	4.852686	4.852686	4.852686	4.852686	4.852686	4.852686	4.852686	4.852686
8.500000	8.600000	413	1.372998	2.21914	2.775556	2.775556	2.775556	2.775556	3.456788	3.456788	3.456788	3.456788	3.456788	3.456788	3.456788	3.456788	3.456788	3.456788	3.456788	3.456788	3.456788	4.267107	4.267107	4.267107	4.267107	4.267107	4.267107	4.267107	4.267107	4.267107	4.267107	4.267107	4.267107	4.267107	4.267107	4.267107	4.267107	4.267107	4.768786	4.768786	4.768786	4.768786	4.768786	4.768786	4.768786	4.768786	4.768786	4.768786	4.768786
8.600000	8.700000	362	2.775025	2.829652	3.454014	3.454014	3.454014	3.454014	3.454014	3.454014	3.454014	3.454014	3.454014	4.658636	4.658636	4.658636	4.658636	4.658636	4.658636	4.658636	4.658636	4.658636	4.658636	4.658636	4.658636	4.658636	4.658636	4.658636	4.658636	4.658636	4.658636	4.658636	4.658636	4.658636	4.658636	4.658636	4.658636	4.658636	4.658636	4.658636	4.658636	4.658636	4.658636	4.658636	4.658636	4.658636	4.658636	4.658636	4.658636
8.700000	8.800000	367	1.727769	2.066946	2.066946	3.162391	3.162391	3.162391	3.162391	3.162391	3.858949	3.858949	3.858949	3.858949	4.320988	4.320988	4.320988	4.320988	4.320988	4.320988	4.320988	4.320988	4.320988	4.320988	4.320988	4.320988	4.320988	4.320988	4.320988	4.320988	4.320988	4.320988	4.320988	4.320988	4.320988	4.320988	4.320988	4.320988	4.320988	4.320988	4.320988	4.320988	4.320988	4.320988	4.320988	4.320988	4.320988	4.320988	4.320988
8.800000	8.900000	372	2.934194	2.934194	2.934194	2.934194	2.934194	2.934194	2.934194	3.368501	3.368501	3.368501	3.368501	3.368501	3.368501	3.368501	3.368501	3.368501	3.368501	3.368501	3.368501	3.368501	3.368501	3.368501	3.368501	3.368501	3.368501	3.368501	3.368501	3.368501	3.368501	3.368501	3.368501	3.368501	3.368501	3.368501	3.368501	3.368501	6.628003	6.628003	6.628003	6.628003	6.628003	6.628003	6.628003	6.628003	6.628003	6.628003	6.628003
8.900000	9.000000	309	2.07979	3.191335	3.191335	3.191335	3.921566	3.921566	3.921566	3.921566	3.921566	3.921566	3.921566	3.921566	3.921566	3.921566	3.921566	3.921566	3.921566	3.921566	3.921566	3.921566	3.921566	3.921566	3.921566	3.921566	3.921566	3.921566	3.921566	3.921566	3.921566	3.921566	3.921566	3.921566	3.921566	3.921566	3.921566	3.921566	3.921566	3.921566	3.921566	3.921566	3.921566	3.921566	3.921566	3.921566	3.921566	3.921566	3.921566
9.000000	9.100000	304	2.642469	2.642469	2.642469	2.642469	3.191921	3.680726	3.680726	3.680726	3.680726	3.680726	3.680726	3.680726	3.680726	3.680726	4.088996	4.088996	4.088996	4.088996	4.088996	4.088996	4.088996	4.088996	4.088996	4.088996	4.088996	4.088996	4.088996	4.088996	4.088996	4.088996	4.088996	4.088996	4.088996	4.088996	4.088996	4.088996	4.088996	4.088996	4.088996	4.088996	4.088996	4.088996	4.088996	4.088996	4.088996	4.088996	4.088996
9.100000	9.200000	336	2.731543	2.731543	2.731543	3.644647	4.94127	4.94127	4.94127	4.94127	4.94127	4.94127	4.94127	4.94127	4.94127	4.94127	4.94127	4.94127	4.94127	4.94127	4.94127	4.94127	4.94127	4.94127	4.94127	4.94127	4.94127	4.94127	4.94127	4.94127	4.94127	4.94127	4.94127	4.94127	4.94127	4.94127	4.94127	4.94127	4.94127	4.94127	4.94127	4.94127	4.94127	4.94127	4.94127	4.94127	4.94127	4.94127	4.94127
9.200000	9.300000	274	2.394695	2.394695	4.206009	4.206009	4.206009	4.206009	4.206009	4.206009	4.206009	4.206009	4.641171	4.641171	4.641171	4.641171	4.641171	4.641171	4.641171	4.641171	4.641171	4.641171	4.641171	4.641171	4.641171	4.641171	4.641171	4.641171	4.641171	4.641171	4.641171	4.641171	4.641171	4.641171	4.641171	4.641171	4.641171	4.641171	4.641171	4.641171	4.641171	4.641171	4.641171	4.641171	4.641171	4.641171	4.641171	4.641171	4.641171
9.300000	9.400000	261	2.258268	2.258268	2.859963	3.637272	3.637272	3.637272	3.637272	3.637272	3.941492	3.941492	4.253715	4.253715	4.253715	4.253715	4.253715	4.253715	4.253715	4.253715	4.253715	4.253715	4.253715	4.253715	4.253715	4.253715	4.253715	4.253715	4.253715	4.253715	4.253715	4.253715	4.253715	4.253715	4.253715	4.253715	4.40158	4.40158	4.40158	4.40158	4.40158	4.40158	4.40158	4.40158	4.40158	4.40158	4.40158	4.40158	4.40158
9.400000	9.500000	220	2.360418	3.080306	3.080306	3.080306	3.080306	3.761755	3.761755	3.761755	3.761755	4.226312	4.226312	4.226312	4.226312	4.226312	4.226312	4.226312	4.226312	4.226312	4.226312	4.226312	4.226312	4.226312	4.226312	4.226312	4.226312	4.226312	4.226312	4.226312	4.226312	4.226312	4.226312	4.226312	4.226312	4.226312	4.226312	4.226312	4.226312	4.226312	4.226312	4.226312	4.226312	4.226312	4.226312	4.226312	4.226312	4.226312	4.226312
9.500000	9.600000	248	2.455871	2.49273	2.550367	3.002073	3.002073	3.613229	3.613229	5.44945	5.44945	5.44945	5.44945	5.44945	5.44945	5.44945	5.44945	5.44945	5.44945	5.44945	5.44945	5.44945	5.44945	5.44945	5.44945	5.44945	5.44945	5.44945	5.44945	5.44945	5.44945	5.44945	5.44945	5.44945	5.44945	5.44945	5.44945	5.44945	5.44945	5.44945	5.44945	5.44945	5.44945	5.44945	5.44945	5.44945	5.44945	5.44945	5.44945
9.600000	9.700000	177	2.674635	2.674635	2.674635	2.674635	2.674635	4.604602	4.604602	5.921053	5.921053	5.921053	5.921053	5.921053	5.921053	5.921053	5.921053	5.921053	5.921053	5.921053	5.921053	5.921053	5.921053	5.921053	5.921053	5.921053	5.921053	5.921053	5.921053	5.921053	5.921053	5.921053	5.921053	5.921053	5.921053	5.921053	5.921053	5.921053	5.921053	5.921053	5.921053	5.921053	5.921053	5.921053	5.921053	5.921053	5.921053	5.921053	5.921053
9.700000	9.800000	199	2.991125	2.991125	3.942442	3.942442	3.942442	3.942442	3.942442	3.942442	3.942442	3.942442	3.942442	3.942442	3.942442	3.942442	3.942442	3.942442	3.942442	3.942442	3.942442	3.942442	3.942442	3.942442	3.942442	3.942442	3.942442	3.942442	3.942442	3.942442	3.942442	3.942442	3.942442	3.942442	3.942442	3.942442	3.942442	3.942442	3.942442	3.942442	3.942442	3.942442	3.942442	3.942442	3.942442	3.942442	3.942442	3.942442	3.942442
9.800000	9.900000	195	4.602821	4.602821	4.602821	4.602821	4.602821	4.602821	4.602821	4.602821	4.602821	4.602821	4.602821	4.602821	4.602821	4.602821	4.602821	4.602821	4.602821	4.602821	4.602821	4.602821	4.602821	4.602821	4.602821	4.602821	4.602821	4.602821	4.602821	4.602821	4.602821	4.602821	4.602821	4.602821	4.602821	4.602821	4.602821	4.602821	4.602821	4.602821	4.602821	4.602821	4.602821	4.602821	4.602821	4.602821	4.602821	4.602821	4.602821
9.900000	10.000000	170	2.945658	2.945658	4.26009	4.26009	4.26009	4.26009	4.26009	4.26009	4.26009	4.26009	4.26009	4.26009	4.26009	4.26009	4.26009	4.26009	4.26009	4.26009	4.26009	4.26009	4.26009	4.26009	4.26009	4.26009	4.26009	4.26009	4.26009	4.26009	4.26009	4.26009	4.26009	4.26009	4.26009	4.26009	4.26009	4.26009	4.26009	4.26009	4.26009	4.26009	4.26009	4.26009	4.26009	4.26009	4.26009	4.26009	4.26009
10.000000	10.100000	163	2.828104	3.747871	3.747871	3.747871	3.747871	3.747871	3.747871	3.747871	3.747871	3.747871	4.213696	4.213696	4.213696	4.213696	4.213696	4.213696	4.213696	4.213696	4.213696	4.213696	4.213696	4.504505	4.504505	4.504505	4.504505	4.504505	4.504505	4.504505	4.504505	4.504505	4.504505	4.504505	4.504505	4.504505	4.504505	4.504505	4.504505	4.504505	4.504505	4.504505	4.504505	4.504505	4.504505	4.504505	4.504505	4.504505	4.504505
[truncated: 53 more columns]
